# Supplementary material for: Spatiotemporal dataset on Chinese population distribution and its driving factors from 1949 to 2013
Source: Sci Data. 2016 Jul 5;3:160047. doi: 10.1038/sdata.2016.47 (PMC4932880; doi:10.1038/sdata.2016.47)
Supplement: Supplementary file 2 [file sdata201647-isa1.zip › i_Investigation.txt]

# Investigation File generated for Scientific Data with Investigation File Authoring Tool version 0.1.0 on 27/05/2016 - This metadata file is CC0
ONTOLOGY SOURCE REFERENCE
Term Source Name	GAZ	ENVO	OBI	NCIT	ERO
Term Source File	http://data.bioontology.org/ontologies/GAZ	http://data.bioontology.org/ontologies/ENVO	http://data.bioontology.org/ontologies/OBI	http://data.bioontology.org/ontologies/NCIT	http://data.bioontology.org/ontologies/ERO
Term Source Version	$Revision: 1.512 $	releases/2014-09-16	2014-08-18	16.03d	2013-08-02
Term Source Description	Gazetteer	Environment Ontology	Ontology for Biomedical Investigations	National Cancer Institute Thesaurus	Eagle-I Research Resource Ontology
INVESTIGATION
Investigation Identifier
Investigation Title
Investigation Description
Investigation Submission Date
Investigation Public Release Date
INVESTIGATION PUBLICATIONS
Investigation PubMed ID
Investigation Publication DOI
Investigation Publication Author List
Investigation Publication Title
Investigation Publication Status
Investigation Publication Status Term Accession Number
Investigation Publication Status Term Source REF
INVESTIGATION CONTACTS
Investigation Person Last Name
Investigation Person Mid Initials
Investigation Person First Name
Investigation Person Address
Investigation Person Phone
Investigation Person Fax
Investigation Person Email
Investigation Person Affiliation
Investigation Person Roles
Investigation Person Roles Term Accession Number
Investigation Person Roles Term Source REF
STUDY
Study Identifier	10.1038/sdata.2016.47
Study Title	Spatiotemporal dataset on Chinese population distribution and its driving factors from 1949 to 2013
Study Submission Date	05/08/2015
Study Public Release Date	05/07/2016
Study Description	http://www.nature.com/articles/sdata201647#abstract
Study File Name	s_study_Wang.txt
Comment[Subject Keywords]	//;//;/
Comment[Manuscript Licence]	CC BY-4.0
Comment[Experimental Metadata Licence]	CC0
Comment[Supplementary Information File Name]	Supplementary Information	
Comment[Supplementary Information File Type]	pdf	x-zip-compressed
Comment[Supplementary Information File URL]	http://www.nature.com/articles/sdata201647#supplementary-information	http://www.nature.com/articles/sdata201647#supplementary-information
Comment[Data Repository]	Cold and Arid Regions Science Data Center at Lanzhou (CARD)
Comment[Data Record Accession]	doi:10.3972/card.002.2015.db
Comment[Data Record URI]	http://dx.doi.org/10.3972/card.002.2015.db
STUDY DESIGN DESCRIPTORS
Study Design Type	observation design	time series design
Study Design Type Term Accession Number	OBI:0300311	OBI:0500020
Study Design Type Term Source REF	OBI	OBI
STUDY PUBLICATIONS
Study PubMed ID
Study Publication DOI
Study Publication Author List
Study Publication Title
Study Publication Status
Study Publication Status Term Accession Number
Study Publication Status Term Source REF
STUDY FACTORS
Study Factor Name
Study Factor Type
Study Factor Type Term Accession Number
Study Factor Type Term Source REF
STUDY ASSAYS
Study Assay Measurement Type	Population Distribution Characteristic
Study Assay Measurement Type Term Accession Number	NCIT:C53314
Study Assay Measurement Type Term Source REF	NCIT
Study Assay Technology Type	survey method
Study Assay Technology Type Term Accession Number	ERO:0001320
Study Assay Technology Type Term Source REF	ERO
Study Assay Technology Platform	""
Study Assay File Name	a_assay_Wang.txt
STUDY PROTOCOLS
Study Protocol Name	Population distribution and dynamic data collection	Push-pull factor selection	Process and calculation of push-pull indicators
Study Protocol Type	selection	information processor function	data transformation
Study Protocol Type Term Accession Number	OBI:0001928	OBI:0000392	OBI:0200000
Study Protocol Type Term Source REF	OBI	OBI	OBI
Study Protocol Description			
Study Protocol URI	""	""	""
Study Protocol Version			
Study Protocol Parameters Name	""	""	""
Study Protocol Parameters Name Term Accession Number	""	""	""
Study Protocol Parameters Name Term Source REF	""	""	""
Study Protocol Components Name	""	""	""
Study Protocol Components Type	""	""	""
Study Protocol Components Type Term Accession Number	""	""	""
Study Protocol Components Type Term Source REF	""	""	""
STUDY CONTACTS
Study Person Last Name	Wang	Chen
Study Person First Name	Lizhe	Lajiao
Study Person Mid Initials		
Study Person Email	Lizhe.wang@computer.org	""
Study Person Phone		
Study Person Fax		
Study Person Address		
Study Person Affiliation	School of Computer Science, China University of Geosciences, Wuhan, Hubei 430074, P.R. China	Institute of Remote Sensing and Digital Earth, Chinese Academy of Sciences, Haidian, Beijing 100094, P.R. China
Study Person Roles		
Study Person Roles Term Accession Number		
Study Person Roles Term Source REF		
Comment[Study Person ORCID]		
Comment[Funder]		
Comment[FundRef ID]		
Comment[Funder Term Source REF]		
Comment[Grant Identifier]		
