# Supplementary material for: Spatiotemporal dataset on Chinese population distribution and its driving factors from 1949 to 2013
Source: Sci Data. 2016 Jul 5;3:160047. doi: 10.1038/sdata.2016.47 (PMC4932880; doi:10.1038/sdata.2016.47)
Supplement: Supplementary file 2 [file sdata201647-isa1.zip › s_study_Wang.txt]

Source Name	Characteristics[geographical location]	Term Source REF	Term Accession Number	Characteristics[environment type]	Term Source REF	Term Accession Number	Protocol REF	Sample Name
China Statistical Yearbook	China	GAZ	GAZ:00002845	anthropogenic habitat	ENVO	ENVO:00002031	Population distribution and dynamic data collection	China Statistical Yearbook
China Compendium of Statistics	China	GAZ	GAZ:00002845	anthropogenic habitat	ENVO	ENVO:00002031	Population distribution and dynamic data collection	China Compendium of Statistics
Data Center for Resources and Environmental Sciences CAS	China	GAZ	GAZ:00002845	anthropogenic habitat	ENVO	ENVO:00002031	Population distribution and dynamic data collection	Data Center for Resources and Environmental Sciences CAS
national population census	China	GAZ	GAZ:00002845	anthropogenic habitat	ENVO	ENVO:00002031	Population distribution and dynamic data collection	national population census
nationwide annual survey	China	GAZ	GAZ:00002845	anthropogenic habitat	ENVO	ENVO:00002031	Population distribution and dynamic data collection	nationwide annual survey
