# Supplementary material for: Spatiotemporal dataset on Chinese population distribution and its driving factors from 1949 to 2013
Source: Sci Data. 2016 Jul 5;3:160047. doi: 10.1038/sdata.2016.47 (PMC4932880; doi:10.1038/sdata.2016.47)
Supplement: Supplementary file 2 [file sdata201647-isa1.zip › a_assay_Wang.txt]

Sample Name	Protocol REF	Protocol REF	Assay Name	Raw Data File	Comment[Data Repository]	Comment[Data Record Accession]	Comment[Data Record URI]
China Statistical Yearbook	Push-pull factor selection	Process and calculation of push-pull indicators	China Statistical Yearbook	fb918e50-83a0-4712-8832-0e5bbd970689	Cold and Arid Regions Science Data Center at Lanzhou	doi:10.3972/card.002.2015.db	http://dx.doi.org/10.3972/card.002.2015.db
China Compendium of Statistics	Push-pull factor selection	Process and calculation of push-pull indicators	China Compendium of Statistics	fb918e50-83a0-4712-8832-0e5bbd970689	Cold and Arid Regions Science Data Center at Lanzhou	doi:10.3972/card.002.2015.db	http://dx.doi.org/10.3972/card.002.2015.db
Data Center for Resources and Environmental Sciences CAS	Push-pull factor selection	Process and calculation of push-pull indicators	"Data Center for Resources and Environmental Sciences, Chinese
Academy of Sciences"	fb918e50-83a0-4712-8832-0e5bbd970689	Cold and Arid Regions Science Data Center at Lanzhou	doi:10.3972/card.002.2015.db	http://dx.doi.org/10.3972/card.002.2015.db
national population census	Push-pull factor selection	Process and calculation of push-pull indicators	national population census	fb918e50-83a0-4712-8832-0e5bbd970689	Cold and Arid Regions Science Data Center at Lanzhou	doi:10.3972/card.002.2015.db	http://dx.doi.org/10.3972/card.002.2015.db
nationwide annual survey	Push-pull factor selection	Process and calculation of push-pull indicators	nationwide annual survey	fb918e50-83a0-4712-8832-0e5bbd970689	Cold and Arid Regions Science Data Center at Lanzhou	doi:10.3972/card.002.2015.db	http://dx.doi.org/10.3972/card.002.2015.db
